# Supplementary material for: Cold-Active Lipase from the Ice Cave Psychrobacter SC65A.3 Strain, a Promising Biocatalyst for Silybin Acylation
Source: Molecules. 2024 Oct 30;29(21):5125. doi: 10.3390/molecules29215125 (PMC11547725; doi:10.3390/molecules29215125)
Supplement: Supplementary file 1 [file molecules-29-05125-s001.zip]

Archive with 1 entries (1 files):
- molecules-3255217-supplementary.pdf
